# Supplementary material for: Plasma Biomarkers for Detecting Hodgkin's Lymphoma in HIV Patients
Source: PLoS One. 2011 Dec 15;6(12):e29263. doi: 10.1371/journal.pone.0029263 (PMC3240653; doi:10.1371/journal.pone.0029263)
Supplement: Table S1 — Identified significant peptides (XLSX) [file pone.0029263.s001.xlsx]

## Sheet: Sheet1
Table S1: Identified significant peptides
GENE SYMBOL	Protein	Reference	Peptide	Ave HL positive (n=22)	Ave HL negative (n=14)	Ratio HL positive / HL negative
-	P25	IPI:IPI00386965.1	FVTKAEEK	0.216695	0.208527	1.03917
-	CDNA FLJ33508 fis, clone BRAMY2005094	IPI:IPI00166374.1	YNDYLITIK		0.232502
A1BG	Alpha-1B-glycoprotein	IPI:IPI00022895.7	SLPAPWLSMAPVSWITPGLK	0.450166	0.586686	0.767304
A2M	Alpha-2-macroglobulin	IPI:IPI00478003.1	AFQPFFVELTMPYSVIR	7.71647	0.31732	24.3177
A2M	Alpha-2-macroglobulin	IPI:IPI00478003.1	ASVSVLGDILGSAMQN	0.360506	0.609303	0.591669
A2M	Alpha-2-macroglobulin	IPI:IPI00478003.1	ATVLNYLPK	7.93307	0.42687	18.5843
A2M	Alpha-2-macroglobulin	IPI:IPI00478003.1	AVDQSVLLMKPDAELSASSVYNLLPEK	4.59278
A2M	Alpha-2-macroglobulin	IPI:IPI00478003.1	AYAFALAGNQDKR	0.152359
A2M	Alpha-2-macroglobulin	IPI:IPI00478003.1	DMYSFLEDMGLK	6.61729
A2M	Alpha-2-macroglobulin	IPI:IPI00478003.1	DTVIKPLLVEPEGLEK	9.7035
A2M	Alpha-2-macroglobulin	IPI:IPI00478003.1	GGVEDEVTLSAYITIALLEIPLTVTHPVVR	3.1632
A2M	Alpha-2-macroglobulin	IPI:IPI00478003.1	GHFSISIPVK	6.81325
A2M	Alpha-2-macroglobulin	IPI:IPI00478003.1	GPTQEFK	2.19679
A2M	Alpha-2-macroglobulin	IPI:IPI00478003.1	HYDGSYSTFGER	5.2467
A2M	Alpha-2-macroglobulin	IPI:IPI00478003.1	LLIYAVLPTGDVIGDSAK	9.44697	0.309865	30.4874
A2M	Alpha-2-macroglobulin	IPI:IPI00478003.1	LLLQQVSLPELPGEYSMK	10.0348	0.290498	34.5435
A2M	Alpha-2-macroglobulin	IPI:IPI00478003.1	LPPNVVEESAR	6.87147
A2M	Alpha-2-macroglobulin	IPI:IPI00478003.1	QGIPFFGQVR	4.58785
A2M	Alpha-2-macroglobulin	IPI:IPI00478003.1	QTVSWAVTPK	8.36719
A2M	Alpha-2-macroglobulin	IPI:IPI00478003.1	SDIAPVAR	3.78483	1.60946	2.35161
A2M	Alpha-2-macroglobulin	IPI:IPI00478003.1	SIYKPGQTVK	5.36642
A2M	Alpha-2-macroglobulin	IPI:IPI00478003.1	SVSGKPQYMVLVPSLLHTETTEK	12.1639
A2M	Alpha-2-macroglobulin	IPI:IPI00478003.1	TGTHGLLVK	8.9467
A2M	Alpha-2-macroglobulin	IPI:IPI00478003.1	VIKPLLVEPEGLEK	0.838582	0.985836	0.85063
A2M	Alpha-2-macroglobulin	IPI:IPI00478003.1	VSVQLEASPAFLAVPVEK	7.89935
ACTA1	Actin, alpha skeletal muscle	IPI:IPI00021428.1	AGFAGDDAPR	13.4741	20.0008	0.673677
ACTA1	Actin, alpha skeletal muscle	IPI:IPI00021428.1	DLTDYLMK	18.9663	28.688	0.661123
ACTA1	Actin, alpha skeletal muscle	IPI:IPI00021428.1	DSYVGDEAQSKR	0.792717	0.598869	1.32369
ACTA1	Actin, alpha skeletal muscle	IPI:IPI00021428.1	EITALAPSTMK	26.6701	40.4348	0.659583
ACTA1	Actin, alpha skeletal muscle	IPI:IPI00021428.1	HQGVMVGMGQK	10.1655	10.4378	0.973911
ACTA1	Actin, alpha skeletal muscle	IPI:IPI00021428.1	SYELPDGQVITIGNER	26.7867	39.2671	0.682165
ACTA1	Actin, alpha skeletal muscle	IPI:IPI00021428.1	YPIEHGIITNWDDMEKIWHHTFYNELR	0.863503
ACTB	Actin, cytoplasmic 1	IPI:IPI00021439.1	AGFAGDDAPR	13.4741	20.0008	0.673677
ACTB	Actin, cytoplasmic 1	IPI:IPI00021439.1	DLTDYLMK	18.9663	28.688	0.661123
ACTB	Actin, cytoplasmic 1	IPI:IPI00021439.1	DSYVGDEAQSKR	0.792717	0.598869	1.32369
ACTB	Actin, cytoplasmic 1	IPI:IPI00021439.1	EITALAPSTMK	26.6701	40.4348	0.659583
ACTB	Actin, cytoplasmic 1	IPI:IPI00021439.1	HQGVMVGMGQK	10.1655	10.4378	0.973911
ACTB	Actin, cytoplasmic 1	IPI:IPI00021439.1	SYELPDGQVITIGNER	26.7867	39.2671	0.682165
ACTB	Actin, cytoplasmic 1	IPI:IPI00021439.1	TTGIVMDSGDGVTHTVPIYEGYALPHAILR	36.0742	48.5651	0.742802
ACTN1	Alpha-actinin-1	IPI:IPI00013508.5	LAILGIHNEVSK	1.17283	0.699559	1.67653
ACTN1	Alpha-actinin-1	IPI:IPI00013508.5	VGWEQLLTTIAR	1.49716	1.32304	1.1316
ADAMTSL2	ADAMTS-like protein 2	IPI:IPI00644346.2	NFNIAGTVVK	0.678444	0.549671	1.23427
AGT	Angiotensinogen	IPI:IPI00032220.3	STLAFNTYVHFQGK	1.6096
AGT	Angiotensinogen	IPI:IPI00032220.3	VGEVLNSIFFELEADER		0.255621
AHSG	Alpha-2-HS-glycoprotein	IPI:IPI00022431.1	FSVVYAK	80.0398	123.129	0.650049
ALB	Serum albumin	IPI:IPI00745872.2	AEFAEVSK	3.86034	0.162629	23.737
ALB	Serum albumin	IPI:IPI00745872.2	AVMDDFAAFVEK	26.3632
ALB	Serum albumin	IPI:IPI00745872.2	DVFLGMFLYEYAR	6.13665
ALB	Serum albumin	IPI:IPI00745872.2	FKDLGEENFK	19.3161
ALB	Serum albumin	IPI:IPI00745872.2	FQNALLVR	18.0599	0.0863064	209.253
ALB	Serum albumin	IPI:IPI00745872.2	KQTALVELVK	6.2266
ALB	Serum albumin	IPI:IPI00745872.2	KYLYEIAR	2.07826	2.41147	0.861825
ALB	Serum albumin	IPI:IPI00745872.2	LVAASQAALGL	6.02279
ALB	Serum albumin	IPI:IPI00745872.2	LVNEVTEFAK	25.1492
ALB	Serum albumin	IPI:IPI00745872.2	LVTDLTK	5.30791
ALB	Serum albumin	IPI:IPI00745872.2	QNCELFEQLGEYK		1.14342
ALB	Serum albumin	IPI:IPI00745872.2	RHPYFYAPELLFFAK	4.52616
ALB	Serum albumin	IPI:IPI00745872.2	TYETTLEK	5.96574
ALB	Serum albumin	IPI:IPI00745872.2	VFDEFKPLVEEPQNLIK	19.1128
ALB	Serum albumin	IPI:IPI00745872.2	VPQVSTPTLVEVSR	1.25552
ALB	Serum albumin	IPI:IPI00745872.2	YLYEIAR	7.48257
ALDH3A1	Aldehyde dehydrogenase, dimeric NADP-preferring	IPI:IPI00296183.7	FMNSGQTCVAPDYILCDPSIQNQIVEKLKK	0.459288
AMBP	AMBP protein	IPI:IPI00022426.1	AFIQLWAFDAVK	26.0319	45.4261	0.573061
AMBP	AMBP protein	IPI:IPI00022426.1	TVAACNLPIVR	2.7765	7.69258	0.360932
ANKRD6	Isoform 2 of Ankyrin repeat domain-containing protein 6	IPI:IPI00218274.1	KRERLK		0.0601019
ANPEP	Aminopeptidase N	IPI:IPI00221224.6	ALEQALEK	0.210685	0.529608	0.397814
APOA1	Apolipoprotein A-I	IPI:IPI00021841.1	AKPALEDLR	40.6341	61.6436	0.659178
APOA1	Apolipoprotein A-I	IPI:IPI00021841.1	FLSALEEYTK	0.671165	0.459513	1.4606
APOA1	Apolipoprotein A-I	IPI:IPI00021841.1	LHELQEKLSPLGEEMRDR	0.99177	1.3826	0.71732
APOA1	Apolipoprotein A-I	IPI:IPI00021841.1	QKVEPLR	5.26929	4.7994	1.09791
APOA1	Apolipoprotein A-I	IPI:IPI00021841.1	QKVEPLRAELQEGAR	4.63728	5.86289	0.790956
APOA1	Apolipoprotein A-I	IPI:IPI00021841.1	VEPLRAELQEGAR	4.86633	5.22633	0.931117
APOA1	Apolipoprotein A-I	IPI:IPI00021841.1	VQPYLDDFQKK	13.444	32.5993	0.412402
APOA1	Apolipoprotein A-I	IPI:IPI00021841.1	VSFLSALEEYTK	49.5886	71.4145	0.694376
APOA4	Apolipoprotein A-IV	IPI:IPI00304273.2	DSEKLKEEIGK		0.165467
APOA4	Apolipoprotein A-IV	IPI:IPI00304273.2	ISASAEELRQR	0.285693	0.807805	0.353666
APOA4	Apolipoprotein A-IV	IPI:IPI00304273.2	QLTPYAQR	2.50247	2.91992	0.857034
APOA4	Apolipoprotein A-IV	IPI:IPI00304273.2	RRVEPYGENFNK		0.215548
APOA4	Apolipoprotein A-IV	IPI:IPI00304273.2	VEPYGENFNK	0.475865	0.472357	1.00743
APOB	Apolipoprotein B-100	IPI:IPI00022229.1	ALYWVNGQVPDGVSK	0.789607	0.46837	1.68586
APOB	Apolipoprotein B-100	IPI:IPI00022229.1	DKIGVELTGR	5.80754
APOB	Apolipoprotein B-100	IPI:IPI00022229.1	EEEAASGLLTSLKDNVPK	0.375756
APOB	Apolipoprotein B-100	IPI:IPI00022229.1	ENFAGEATLQR	18.654	17.0095	1.09668
APOB	Apolipoprotein B-100	IPI:IPI00022229.1	ESVKFSSK	0.144425
APOB	Apolipoprotein B-100	IPI:IPI00022229.1	HIYAISSAALSASYK	1.38596	0.639169	2.16837
APOB	Apolipoprotein B-100	IPI:IPI00022229.1	NIQEYLSILTDPDGKGKEK	1.29245	6.97513	0.185295
APOB	Apolipoprotein B-100	IPI:IPI00022229.1	QIDDIDVR	8.18658	10.0928	0.811134
APOB	Apolipoprotein B-100	IPI:IPI00022229.1	SKEVPEAR	0.17783	0.166524	1.0679
APOB	Apolipoprotein B-100	IPI:IPI00022229.1	SKPTVSSSMEFK		0.15967
APOB	Apolipoprotein B-100	IPI:IPI00022229.1	TEHGSEMLFFGNAIEGK	0.125646	0.457345	0.274729
APOB	Apolipoprotein B-100	IPI:IPI00022229.1	TLQGIPQMIGEVIRK	1.09389	0.812043	1.34709
APOB	Apolipoprotein B-100	IPI:IPI00022229.1	VLVDHFGYTKDDKHEQDMVNGIMLSVEK	0.801578	0.313352	2.55807
APOB	Apolipoprotein B-100	IPI:IPI00022229.1	VRESDEETQIK	0.0676914	0.186279	0.363387
APOB	Apolipoprotein B-100	IPI:IPI00022229.1	YEVDQQIQVLMDK		0.158277
APOB	Apolipoprotein B-100	IPI:IPI00022229.1	YKNFATSNK	1.21716	1.01243	1.20222
APOB	Apolipoprotein B-100	IPI:IPI00022229.1	YLRTEHGSEMLFFGNAIEGK		0.920389
APOC1	Apolipoprotein C-I	IPI:IPI00021855.1	EWFSETFQK	3.00445	0.0971	30.9419
APOC1	Apolipoprotein C-I	IPI:IPI00021855.1	LKEFGNTLEDK	7.68024	0.30232	25.4043
APOC1	Apolipoprotein C-I	IPI:IPI00021855.1	MREWFSETFQK	3.07784	0.376178	8.18186
APOC1	Apolipoprotein C-I	IPI:IPI00021855.1	TPDVSSALDKLKEFGNTLEDK	1.12532
APOC2	Apolipoprotein C-II	IPI:IPI00021856.3	TAAQNLYEK	5.43366	2.86201	1.89855
APOC3	Apolipoprotein C-III	IPI:IPI00021857.1	SEAEDASLLSFMQGYMK	1.01837
APOE	Apolipoprotein E	IPI:IPI00021842.1	FWDYLR	3.07967	0.95684	3.21858
APOE	Apolipoprotein E	IPI:IPI00021842.1	GEVQAMLGQSTEELR	8.70634	3.55532	2.44882
APOE	Apolipoprotein E	IPI:IPI00021842.1	LEEQAQQIR	0.554871	0.11617	4.77637
APOE	Apolipoprotein E	IPI:IPI00021842.1	LKSWFEPLVEDMQR	0.774498	0.441266	1.75517
APOE	Apolipoprotein E	IPI:IPI00021842.1	MEEMGSR	0.291111	0.107653	2.70417
APOE	Apolipoprotein E	IPI:IPI00021842.1	QWAGLVEK	2.11279	0.770924	2.74059
APOE	Apolipoprotein E	IPI:IPI00021842.1	RLAVYQAGAR	0.206666
APOE	Apolipoprotein E	IPI:IPI00021842.1	WVQTLSEQVQEELLSSQVTQELR	6.49335	2.1564	3.0112
APOF	apolipoprotein F	IPI:IPI00299435.3	SGVQQLIQYYQDQK	1.78729
APOH	Beta-2-glycoprotein 1	IPI:IPI00298828.3	ATVVYQGER	31.6719	42.0441	0.753303
APOH	Beta-2-glycoprotein 1	IPI:IPI00298828.3	EHSSLAFWK	27.5516	40.1412	0.686367
APOH	Beta-2-glycoprotein 1	IPI:IPI00298828.3	TCPKPDDLPFSTVVPLK	0.335028	0.746151	0.449008
APOL1	42 kDa protein	IPI:IPI00852826.2	NWFLKEFPR	0.996165	0.38472	2.58933
APOM	Apolipoprotein M	IPI:IPI00030739.1	AFLLTPR	2.30662	1.34241	1.71827
APOM	Apolipoprotein M	IPI:IPI00030739.1	FLLYNR	2.36804	1.72646	1.37161
APOM	Apolipoprotein M	IPI:IPI00030739.1	KWIYHLTEGSTDLR	0.239728
ARHGDIB	Rho GDP-dissociation inhibitor 2	IPI:IPI00003817.3	ETIVLKEGSEYR		4.61581
ARHGDIB	Rho GDP-dissociation inhibitor 2	IPI:IPI00003817.3	TLLGDGPVVTDPK	0.333664
ARNTL	Isoform MOP3 of Aryl hydrocarbon receptor nuclear translocator-like protein 1	IPI:IPI00217736.1	EMTGSGRR		0.210452
ASL	Argininosuccinate lyase	IPI:IPI00220267.7	ALLQAQQA	0.390007	0.605293	0.644327
AZGP1	alpha-2-glycoprotein 1, zinc	IPI:IPI00166729.4	AGEVQEPELR	11.9392	16.2193	0.736109
AZGP1	alpha-2-glycoprotein 1, zinc	IPI:IPI00166729.4	HVEDVPAFQALGSLNDLQFFR	19.9217	31.1528	0.639484
AZGP1	alpha-2-glycoprotein 1, zinc	IPI:IPI00166729.4	IDVHWTR	15.3859	23.8905	0.644018
AZGP1	alpha-2-glycoprotein 1, zinc	IPI:IPI00166729.4	YSLTYIYTGLSK	22.1521	34.7678	0.637145
B2M	Beta-2-microglobulin	IPI:IPI00868938.1	IEKVEHSDLSFSK		2.38436
B2M	Beta-2-microglobulin	IPI:IPI00868938.1	IQVYSR	0.752335	3.60003	0.20898
BCHE	Cholinesterase	IPI:IPI00025864.5	DNNSIITR	7.6753	9.51377	0.806757
BCHE	Cholinesterase	IPI:IPI00025864.5	WNNYMMDWK		0.348497
BHMT	Betaine--homocysteine S-methyltransferase 1	IPI:IPI00004101.4	AGPWTPEAAVEHPEAVR	1.71632
BLVRB	Flavin reductase	IPI:IPI00783862.2	HDLGHFMLR	0.277757
BRUNOL4	LYST-interacting protein LIP9 (Fragment)	IPI:IPI00386504.1	MAALNMIWAGSRTYDPNLR	0.5139
BRWD1	Isoform B of Bromodomain and WD repeat-containing protein 1	IPI:IPI00250716.1	ASAVAR	19.3687
BTD	biotinidase	IPI:IPI00218413.2	QEALELMNQNLDIYEQQVMTAAQK	0.33379	0.563859	0.591973
C1QA	Complement C1q subcomponent subunit A	IPI:IPI00022392.1	SLGFCDTTNK	1.31672	1.28012	1.02859
C1QB	complement component 1, q subcomponent, B chain	IPI:IPI00477992.1	DQTIRFDHVITNMNNNYEPR		0.655584
C1R	Complement C1r subcomponent	IPI:IPI00296165.5	YTTEIIK	4.65901	6.69299	0.696103
C1R;C17orf13;ACYP1	Complement C1r subcomponent	IPI:IPI00296165.5	EFMSQGNK	0.585711	0.853771	0.686029
C1RL	Complement C1r-like protein	IPI:IPI00009793.3	GSEAINAPGDNPAK	0.417989	0.425004	0.983493
C1RL	Complement C1r-like protein	IPI:IPI00009793.3	LGNFPWQAFTSIHGR	0.125193
C1S	Complement C1s subcomponent	IPI:IPI00017696.1	EVKVEKPTADAEAYVFTPNMICAGGEKG	6.24747	9.93236	0.629002
C1S	Complement C1s subcomponent	IPI:IPI00017696.1	IIGGSDADIK	2.17237
C1S	Complement C1s subcomponent	IPI:IPI00017696.1	TNFDNDIALVR	5.25727	6.98293	0.752875
C1S	Complement C1s subcomponent	IPI:IPI00017696.1	VKNYVDWIMK	0.498848	1.73005	0.288344
C2	Complement C2 (Fragment)	IPI:IPI00303963.1	SSGQWQTPGATR	0.450629	0.633441	0.711398
C2	Complement C2 (Fragment)	IPI:IPI00303963.1	TPWHVTIKPK	0.305667
C3	Complement C3 (Fragment)	IPI:IPI00783987.2	APSTWLTAYVVK	45.1925	52.7853	0.856156
C3	Complement C3 (Fragment)	IPI:IPI00783987.2	DQLTCNKFDLK	0.280841	0.488108	0.575366
C3	Complement C3 (Fragment)	IPI:IPI00783987.2	DSCVGSLVVK	5.38023	7.71163	0.697678
C3	Complement C3 (Fragment)	IPI:IPI00783987.2	EALKLEEK	39.6375	49.2451	0.804902
C3	Complement C3 (Fragment)	IPI:IPI00783987.2	ETKENEGFTVTAEGK	0.119476	0.0772594	1.54642
C3	Complement C3 (Fragment)	IPI:IPI00783987.2	EYVLPSFEVIVEPTEKFYYIYNEK		7.24654
C3	Complement C3 (Fragment)	IPI:IPI00783987.2	GQGTLSVVTMYHAK	71.1236	89.5576	0.794167
C3	Complement C3 (Fragment)	IPI:IPI00783987.2	IEGDHGAR	0.310115	0.69433	0.446639
C3	Complement C3 (Fragment)	IPI:IPI00783987.2	ILLQGTPVAQMTEDAVDAERLK	6.55585	31.3763	0.208942
C3	Complement C3 (Fragment)	IPI:IPI00783987.2	PESWLWNVEDLKEPPK	0.137059
C3	Complement C3 (Fragment)	IPI:IPI00783987.2	PPADLSDQVPDTESETR	0.17819
C3	Complement C3 (Fragment)	IPI:IPI00783987.2	PYVIVPLKTGLQEVEVK	0.679661	1.71372	0.3966
C3	Complement C3 (Fragment)	IPI:IPI00783987.2	SGSDEVQVGQQR	39.752	46.6142	0.852787
C3	Complement C3 (Fragment)	IPI:IPI00783987.2	SINTHPSQKPLSITVR	0.200455
C3	Complement C3 (Fragment)	IPI:IPI00783987.2	VLLDGVQNPR	83.3112	104.552	0.796842
C3	Complement C3 (Fragment)	IPI:IPI00783987.2	VVLVSLQSGYLFIQTDK	4.91904	5.73295	0.858029
C4A	Complement component 4A	IPI:IPI00643525.1	GQIVFMNREPK	11.871	5.23228	2.2688
C4A	Complement component 4A	IPI:IPI00643525.1	GSGATFSHYYYMILSR	0.519369
C4A	Complement component 4A	IPI:IPI00643525.1	HLVPGAPFLLQALVR	15.525	5.25438	2.95469
C4A	Complement component 4A	IPI:IPI00643525.1	LGQYASPTAKR	0.165087	0.256311	0.644088
C4A	Complement component 4A	IPI:IPI00643525.1	LNMGITDLQGLR	72.5581	46.1946	1.57071
C4A	Complement component 4A	IPI:IPI00643525.1	LVNGQSHISLSK	0.481348	0.552785	0.870769
C4A	Complement component 4A	IPI:IPI00643525.1	PNMIPDGDFNSYVR	0.433645
C4A	Complement component 4A	IPI:IPI00643525.1	SMQGGLVGNDETVALTAFVTIALHHGLAVFQDEGAEPLKQR	0.399277	0.131058	3.04656
C4A	Complement component 4A	IPI:IPI00643525.1	SPSVVHLGVPLSVGVQLQDVPR	0.447872	0.703866	0.636302
C4A	Complement component 4A	IPI:IPI00643525.1	TITVMVENSHGLR		0.286008
C4B	C4B1	IPI:IPI00418163.3	GQIVFMNREPK	11.871	5.23228	2.2688
C4B	C4B1	IPI:IPI00418163.3	GSGATFSHYYYMILSR	0.519369
C4B	C4B1	IPI:IPI00418163.3	HLVPGAPFLLQALVR	15.525	5.25438	2.95469
C4B	C4B1	IPI:IPI00418163.3	LGQYASPTAKR	0.165087	0.256311	0.644088
C4B	C4B1	IPI:IPI00418163.3	LNMGITDLQGLR	72.5581	46.1946	1.57071
C4B	C4B1	IPI:IPI00418163.3	LQETSNWLLSQQQADGSFQDLSPVIHR	30.3963	17.3796	1.74897
C4B	C4B1	IPI:IPI00418163.3	LVNGQSHISLSK	0.481348	0.552785	0.870769
C4B	C4B1	IPI:IPI00418163.3	PNMIPDGDFNSYVR	0.433645
C4B	C4B1	IPI:IPI00418163.3	PVAFSVVPTAATAVSLK	1.04946	7.65764	0.137047
C4B	C4B1	IPI:IPI00418163.3	SMQGGLVGNDETVALTAFVTIALHHGLAVFQDEGAEPLKQR	0.399277	0.131058	3.04656
C4B	C4B1	IPI:IPI00418163.3	SPSVVHLGVPLSVGVQLQDVPR	0.447872	0.703866	0.636302
C4B	C4B1	IPI:IPI00418163.3	TITVMVENSHGLR		0.286008
C4BPA	C4b-binding protein alpha chain	IPI:IPI00021727.1	GVGWSHPLPQCEIVK		0.288289
C5	Complement C5	IPI:IPI00032291.2	ATLLDIYK	5.86287	7.64166	0.767225
C5	Complement C5	IPI:IPI00032291.2	DSLDQLVGGVPVTLNAQTIDVNQETSDLDPSK	3.4896	4.50961	0.773814
C5	Complement C5	IPI:IPI00032291.2	EALQIK	0.404644	0.452218	0.894799
C5	Complement C5	IPI:IPI00032291.2	ETVLTFIDPEGSEVDMVEEIDHIGIISFPDFK	8.40226	10.4992	0.800275
C5	Complement C5	IPI:IPI00032291.2	IDTQDIEASHYR	4.23211	6.44585	0.656563
C5	Complement C5	IPI:IPI00032291.2	KIEEIAAK	3.67994	5.1851	0.709714
C5	Complement C5	IPI:IPI00032291.2	LKEGMLSIMSYR	2.26438	3.67103	0.616824
C5	Complement C5	IPI:IPI00032291.2	LQGTLPVEAR	14.0243	18.085	0.775467
C5	Complement C5	IPI:IPI00032291.2	MVETTAYALLTSLNLKDINYVNPVIK	0.467537	4.21836	0.110834
C5	Complement C5	IPI:IPI00032291.2	NFEITIK	4.49589	6.52277	0.68926
C5	Complement C5	IPI:IPI00032291.2	QLPGGQNPVSYVYLEVVSK	1.15227	1.60945	0.715942
C5	Complement C5	IPI:IPI00032291.2	QYLIMGK	2.80086	3.66962	0.763256
C5	Complement C5	IPI:IPI00032291.2	TDAPDLPEENQAR	2.66741	4.11058	0.648912
C5	Complement C5	IPI:IPI00032291.2	TLLPVSKPEIR	17.9204	23.9336	0.748753
C5	Complement C5	IPI:IPI00032291.2	VFQFLEK	10.4799	15.038	0.696893
C5	Complement C5	IPI:IPI00032291.2	VQVKDSLDQLVGGVPVTLNAQTIDVNQETSDLDPSK		1.17777
C5	Complement C5	IPI:IPI00032291.2	VVPEGVKR	2.6249	3.93608	0.666882
C5	Complement C5	IPI:IPI00032291.2	WLSEEQR	3.05675	4.3032	0.710344
C5	Complement C5	IPI:IPI00032291.2	YGMWTIK	3.29124	4.61171	0.71367
C5	Complement C5	IPI:IPI00032291.2	YNFSFR	3.89585	5.5668	0.699836
C6	Complement component 6	IPI:IPI00009920.2	IGESIELTCPK	7.45742	6.33466	1.17724
C6	Complement component 6	IPI:IPI00009920.2	LSEKHEGSFIQGAEK	0.564244	0.806013	0.700044
C7	Complement component C7	IPI:IPI00296608.6	AASGTQNNVLRGEPFIR		0.179595
C7	Complement component C7	IPI:IPI00296608.6	GGGAGFISGLSYLELDNPAGNK	1.09752	1.4067	0.780209
C7	Complement component C7	IPI:IPI00296608.6	VLFYVDSEKLK	0.49335	0.897684	0.549581
C8A	Complement component C8 alpha chain	IPI:IPI00011252.1	SLLQPNK	6.83594	9.99256	0.684104
C8A	Complement component C8 alpha chain	IPI:IPI00011252.1	YNPVVIDFEMQPIHEVLR	1.61344	1.47421	1.09444
C8B	Complement component C8 beta chain	IPI:IPI00294395.1	GGASEHITTLAYQELPTADLMQEWGDAVQYNPAIIK	2.12658	1.75643	1.21074
C9	Complement component C9	IPI:IPI00022395.1	KGVELK	0.118929
C9	Complement component C9	IPI:IPI00022395.1	TEHYEEQIEAFK	11.8697	9.18876	1.29177
CA1	Carbonic anhydrase 1	IPI:IPI00215983.3	GGPFSDSYR	0.937764
CA1	Carbonic anhydrase 1	IPI:IPI00215983.3	HDTSLKPISVSYNPATAK	2.31429
CA1	Carbonic anhydrase 1	IPI:IPI00215983.3	SLLSNVEGDNAVPMQHNNRPTQPLK	2.88052
CACNA2D1	Dihydropyridine receptor alpha 2 subunit	IPI:IPI00470535.1	TPNKIDLYDVR	1.4085	0.514245	2.73896
CCDC89	Coiled-coil domain-containing protein 89	IPI:IPI00167663.1	ERELNGK	10.6573	14.2682	0.74693
CD14	Monocyte differentiation antigen CD14	IPI:IPI00029260.2	AFPALTSLDLSDNPGLGER	0.529752	0.464914	1.13946
CD14	Monocyte differentiation antigen CD14	IPI:IPI00029260.2	ATVNPSAPR	0.35567	0.205299	1.73245
CD14	Monocyte differentiation antigen CD14	IPI:IPI00029260.2	FPAIQNLALR	0.373673	0.337288	1.10787
CD14	Monocyte differentiation antigen CD14	IPI:IPI00029260.2	ITGTMPPLPLEATGLALSSLR	0.651737	0.285094	2.28604
CD14	Monocyte differentiation antigen CD14	IPI:IPI00029260.2	LTVGAAQVPAQLLVGALR	0.384232	0.3063	1.25443
CD14	Monocyte differentiation antigen CD14	IPI:IPI00029260.2	SWLAELQQWLKPGLK	0.326353
CDH5	Cadherin-5	IPI:IPI00012792.1	VHDVNDNWPVFTHR	0.51997
CDKL1	cyclin-dependent kinase-like 1	IPI:IPI00023527.5	SDVDQLYLIR		0.368447
CECR1	Cat eye syndrome critical region protein 1	IPI:IPI00303071.4	WILLEDYRK		0.354951
CEP110	Centrosomal protein 110kDa	IPI:IPI00376383.2	AELEKER	0.06203	0.118969	0.521394
CES1	Isoform 1 of Liver carboxylesterase 1	IPI:IPI00010180.4	QEFGWLIPMQLMSYPLSEGQLDQK	0.658308
CFB	Isoform 1 of Complement factor B (Fragment)	IPI:IPI00019591.1	LEDSVTYHCSR	0.377794	0.384218	0.983282
CFB	Isoform 1 of Complement factor B (Fragment)	IPI:IPI00019591.1	LQDEDLGFL	17.4859	20.3851	0.85778
CFB	Isoform 1 of Complement factor B (Fragment)	IPI:IPI00019591.1	QLNEINYEDHKLK	0.349701	2.99474	0.116772
CFD	Complement factor D preproprotein	IPI:IPI00165972.3	LYDVLR		0.484082
CFH	Isoform 1 of Complement factor H	IPI:IPI00029739.5	IDVHLVPDR	33.216	40.3881	0.822421
CFI	Complement factor I	IPI:IPI00291867.3	IVIEYVDR	7.42323	9.34035	0.794748
CFI	Complement factor I	IPI:IPI00291867.3	TMFICK	0.496878
CFI	Complement factor I	IPI:IPI00291867.3	VANYFDWISYHVGR	0.206197	0.358717	0.574818
CFL1	Cofilin-1	IPI:IPI00012011.6	EILVGDVGQTVDDPYATFVK	0.214753
CHIT1	Isoform 3 of Chitotriosidase-1	IPI:IPI00375364.1	FTTLVQDLANAFQQEAQTSGK	3.655	1.7685	2.06673
CLEC3B	Tetranectin	IPI:IPI00009028.1	KDVVNTK	0.0345508	0.0825542	0.418523
CLEC3B	Tetranectin	IPI:IPI00009028.1	LDTLAQEVALLK	3.37379	5.1681	0.652811
CLEC3B	Tetranectin	IPI:IPI00009028.1	MFEELK	0.192566	0.226881	0.848752
CLEC3B	Tetranectin	IPI:IPI00009028.1	SRLDTLAQEVALLK	0.657506	1.07438	0.611989
CNDP1	Beta-Ala-His dipeptidase	IPI:IPI00064667.4	DGSTIPIAK	0.407727	0.267805	1.52247
CNDP1	Beta-Ala-His dipeptidase	IPI:IPI00064667.4	HLEDVFSKR		0.163487
CNDP1	Beta-Ala-His dipeptidase	IPI:IPI00064667.4	MFQEIVHK		0.203654
CNTN1	Isoform 1 of Contactin-1	IPI:IPI00029751.1	YVHKDETMSPSTAFQVK	0.297992
COL1A2	Collagen alpha-2(I) chain	IPI:IPI00304962.3	DYEVDATLK	0.186183	0.297368	0.626104
COL6A3	alpha 3 type VI collagen isoform 1	IPI:IPI00022200.2	SDDEVDDPAVELK	0.166882	46.324	0.00360249
CP	Ceruloplasmin	IPI:IPI00017601.1	EVGPTNADPVCLAK	8.28701	11.0093	0.752728
CP	Ceruloplasmin	IPI:IPI00017601.1	KLISVDTEHSNIYLQNGPDR	9.18714	8.60342	1.06785
CP	Ceruloplasmin	IPI:IPI00017601.1	PDQVDKEDEDFQESNK	0.260392	0.438309	0.594083
CP	Ceruloplasmin	IPI:IPI00017601.1	PVWLGFLGPIIK	0.312972	0.3672	0.852321
CPB2	Isoform 1 of Carboxypeptidase B2	IPI:IPI00329775.7	YSFTIELR	0.630766	0.344147	1.83284
CPN1	Carboxypeptidase N catalytic chain	IPI:IPI00010295.1	IVQLIQDTR	2.44271	3.28361	0.743909
CPN1	Carboxypeptidase N catalytic chain	IPI:IPI00010295.1	TASTPTPDDKLFQK	0.379262	0.422071	0.898573
CPN2	similar to Carboxypeptidase N subunit 2	IPI:IPI00738433.1	AGGSWDLAVQER	0.991563	1.29062	0.768285
CPN2	similar to Carboxypeptidase N subunit 2	IPI:IPI00738433.1	LSNNALSGLPQGVFGK	2.44388	3.86427	0.63243
CR2	Isoform B of Complement receptor type 2	IPI:IPI00216985.1	CVIAGQGVAWTK	0.798228
CRP	C-reactive protein	IPI:IPI00022389.1	AFVFPK	7.07745	4.7504	1.48987
CRP	C-reactive protein	IPI:IPI00022389.1	APLTKPLK	15.5333	5.32518	2.91696
CRP	C-reactive protein	IPI:IPI00022389.1	ESDTSYVSLK	27.6708	7.65687	3.61385
CRP	C-reactive protein	IPI:IPI00022389.1	GYSIFSYATK	23.9363	12.448	1.9229
CRP	C-reactive protein	IPI:IPI00022389.1	KAFVFPK	24.1111	5.75738	4.18786
CRP	C-reactive protein	IPI:IPI00022389.1	QDNEILIFWSK	3.60128	3.94203	0.913558
CRP	C-reactive protein	IPI:IPI00022389.1	RQDNEILIFWSK	24.6244	17.3632	1.4182
CRP	C-reactive protein	IPI:IPI00022389.1	YEVQGEVFTKPQLWP	19.7784	11.798	1.67642
CRYZ	Quinone oxidoreductase	IPI:IPI00000792.1	VFEFGGPEVLK	0.559965
CST3	Cystatin-C	IPI:IPI00032293.1	ASNDMYHSR		0.250402
CST3	Cystatin-C	IPI:IPI00032293.1	LVGGPMDASVEEEGVRR		1.31752
CTSA	cathepsin A	IPI:IPI00640525.2	YGDSGEQIAGFVK		0.325746
CTSB	Cathepsin B	IPI:IPI00295741.4	SGVYQHVTGEMMGGHAIR	1.3384	2.07185	0.645994
CUL4A	Isoform 1 of Cullin-4A	IPI:IPI00419273.5	RIESLIDR	4.35428	6.76252	0.643884
DKK3	Dickkopf-related protein 3	IPI:IPI00002714.1	LLDLITWELEPDGALDR		13.4268
DSTN	Destrin	IPI:IPI00473014.5	MIYASSK	0.543545	0.246305	2.20679
ECM1	Extracellular matrix protein 1	IPI:IPI00645849.1	NLPATDPLQR	0.512041	0.767998	0.666722
EFEMP1	Isoform 1 of EGF-containing fibulin-like extracellular matrix protein 1	IPI:IPI00029658.1	QTSPVSAMLVLVK	0.154236	0.456317	0.338002
ERAP1	Isoform 2 of Endoplasmic reticulum aminopeptidase 1	IPI:IPI00165949.2	DMNEVETQFK		0.182188
ERC1	Isoform 2 of ELKS/RAB6-interacting/CAST family member 1	IPI:IPI00171230.6	QTLNARDESIKK		0.281461
F10	Coagulation factor X	IPI:IPI00019576.1	APACLPERDWAESTLMTQK	0.620888
F10	Coagulation factor X	IPI:IPI00019576.1	MLEVPYVDR	0.573429	1.48419	0.386357
F11	Isoform 1 of Coagulation factor XI	IPI:IPI00008556.1	ERPGVYTNVVEYVDWILEK		0.138973
F11	Isoform 1 of Coagulation factor XI	IPI:IPI00008556.1	MAESGYDIALLK	0.214011	0.44875	0.476905
F2	Prothrombin (Fragment)	IPI:IPI00019568.1	GQPSVLQVVNLPIVERPVCK	0.42183	0.681432	0.619034
F2	Prothrombin (Fragment)	IPI:IPI00019568.1	IVEGSDAEIGMSPWQVMLFR	12.2638	18.8007	0.652304
F2	Prothrombin (Fragment)	IPI:IPI00019568.1	SGIECQLWR	0.237265	0.56606	0.419151
F2	Prothrombin (Fragment)	IPI:IPI00019568.1	SLEDKTERELLESYIDGR		3.18343
F2	Prothrombin (Fragment)	IPI:IPI00019568.1	TATSEYQTFFNPR	25.2236	36.6151	0.688887
F2	Prothrombin (Fragment)	IPI:IPI00019568.1	VIDQFGE	19.6348	27.7958	0.706394
F5	Coagulation factor V	IPI:IPI00022937.4	ASEFLGYWEPR		0.101366
FAM71A	Protein FAM71A	IPI:IPI00217863.2	YAPIFESDFIQITK	0.386528	0.345758	1.11791
FBXO32	F-box only protein 32	IPI:IPI00056487.1	LDFSTAILDSR		0.158677
FCGBP	IgGFc-binding protein	IPI:IPI00242956.4	LLFDGDAHLLMSIPSPFR		0.210851
FCGR3A	Low affinity immunoglobulin gamma Fc region receptor III-A	IPI:IPI00218834.9	AVVFLEPQWYR	0.411963
FCN3	Isoform 1 of Ficolin-3	IPI:IPI00293925.2	FSEGTAGDSLSLHSGR		0.125606
FGA	Isoform 1 of Fibrinogen alpha chain	IPI:IPI00021885.1	MELERPGGNEITR	14.6439	0.767781	19.073
FGA	Isoform 1 of Fibrinogen alpha chain	IPI:IPI00021885.1	MELERPGGNEITR	0.458066	0.136904	3.34589
FGA	Isoform 1 of Fibrinogen alpha chain	IPI:IPI00021885.1	NPSSAGSWNSGSSGPGSTGNR	2.82387
FGA	Isoform 1 of Fibrinogen alpha chain	IPI:IPI00021885.1	SRIEVLKR	0.300218
FGB	Fibrinogen beta chain	IPI:IPI00298497.3	MGPTELLIEMEDWKGDK		0.403692
FGG	Gamma-B of Fibrinogen gamma chain	IPI:IPI00021891.5	HLISTQSAIPYALR		0.191847
FGG	Gamma-B of Fibrinogen gamma chain	IPI:IPI00021891.5	HLSPTGTTEFWLGNEK		0.221142
FGG	Gamma-B of Fibrinogen gamma chain	IPI:IPI00021891.5	KMLEEIMK	0.368243
FGG	Gamma-B of Fibrinogen gamma chain	IPI:IPI00021891.5	MIDAATLK	1.22916
FGG	Gamma-B of Fibrinogen gamma chain	IPI:IPI00021891.5	MIDAATLK	2.24803	0.755941	2.97382
FLJ22662	hypothetical protein LOC79887	IPI:IPI00016255.4	KDPYSR		0.334256
FLJ45139	CDNA FLJ45139 fis, clone BRAWH3039623	IPI:IPI00418931.1	TVSIPR	62.5642	77.8542	0.803608
FLNA	filamin A, alpha isoform 1	IPI:IPI00302592.2	AFGPGLQGGSAGSPAR	1.80786	1.08334	1.66878
FLNA	filamin A, alpha isoform 1	IPI:IPI00302592.2	AYGPGIEPTGNMVK	3.41381	0.556658	6.13268
FLNA	filamin A, alpha isoform 1	IPI:IPI00302592.2	GKLDVQFSGLTK	0.795575	0.401341	1.98229
FLNA	filamin A, alpha isoform 1	IPI:IPI00302592.2	IANLQTDLSDGLR	2.05368	1.14362	1.79577
FLNA	filamin A, alpha isoform 1	IPI:IPI00302592.2	IQQNTFTR	0.723199	0.558095	1.29584
FLNA	filamin A, alpha isoform 1	IPI:IPI00302592.2	LIALLEVLSQK	1.8838	1.56858	1.20096
FLNA	filamin A, alpha isoform 1	IPI:IPI00302592.2	LPQLPITNFSR	2.00297	1.54994	1.29229
FLNA	filamin A, alpha isoform 1	IPI:IPI00302592.2	TGVAVNKPAEFTVDAK	1.16916	0.454403	2.57295
FLNA	filamin A, alpha isoform 1	IPI:IPI00302592.2	VDVGKDQEFTVK	0.831228	0.461985	1.79925
FLNA	filamin A, alpha isoform 1	IPI:IPI00302592.2	VTAQGPGLEPSGNIANK	2.24402	1.01864	2.20296
FLNA	filamin A, alpha isoform 1	IPI:IPI00302592.2	VTVLFAGQHIAK	0.953415	0.654583	1.45652
FLNB	Isoform 1 of Filamin-B	IPI:IPI00289334.1	IQQNTFTR	0.723199	0.558095	1.29584
FLNB	Isoform 1 of Filamin-B	IPI:IPI00289334.1	LIALLEVLSQK	1.8838	1.56858	1.20096
FN1	Isoform 1 of Fibronectin	IPI:IPI00022418.1	GATYNIIVEALK	0.408555
FN1	Isoform 1 of Fibronectin	IPI:IPI00022418.1	ITGYIIK	0.577902
FN1	Isoform 1 of Fibronectin	IPI:IPI00022418.1	SYTITGLQPGTDYK	0.376428
FN1	Isoform 1 of Fibronectin	IPI:IPI00022418.1	VGDTYERPK	0.132943
FN1	Isoform 1 of Fibronectin	IPI:IPI00022418.1	VTWAPPPSIDLTNFLVR	0.490247
FN1	Isoform 1 of Fibronectin	IPI:IPI00022418.1	YEKPGSPPR	0.21452	0.0414171	5.1795
FTL	Ferritin light chain	IPI:IPI00738499.2	LGGPEAGLGEYLFER	2.66208
GAPDH	Glyceraldehyde-3-phosphate dehydrogenase	IPI:IPI00219018.7	GALQNIIPASTGAAK	2.28299	1.60874	1.41912
GAPDH	Glyceraldehyde-3-phosphate dehydrogenase	IPI:IPI00219018.7	VDIVAINDPFIDLNYMVYMFQYDSTHGK	0.806882	1.38724	0.581645
GAPDH	Glyceraldehyde-3-phosphate dehydrogenase	IPI:IPI00219018.7	VVDLMAHMASKE	1.18227	0.567837	2.08206
GC	Vitamin D-binding protein	IPI:IPI00555812.4	DKYTFELSR	0.630284	0.170564	3.69528
GC	Vitamin D-binding protein	IPI:IPI00555812.4	ELSSFIDK	15.565	10.1054	1.54026
GC	Vitamin D-binding protein	IPI:IPI00555812.4	SINSPPLYCDSEIDAELKNIL		0.132707
GGH	Gamma-glutamyl hydrolase	IPI:IPI00023728.1	MFQNFPTELLLSLAVEPLTANFHK	0.179918
GGH	Gamma-glutamyl hydrolase	IPI:IPI00023728.1	TAFYLAEFFVNEAR	0.197785
GLRX	Glutaredoxin-1	IPI:IPI00219025.3	LKQIGALQ	85.2714	121.893	0.699557
GOLGA4	Isoform 1 of Golgin subfamily A member 4	IPI:IPI00013272.1	EFNTQLAQKE	0.202621
GP1BA	platelet glycoprotein Ib alpha polypeptide	IPI:IPI00748955.2	LTSLPLGALR	0.870817	0.91318	0.95361
GP1BA	platelet glycoprotein Ib alpha polypeptide	IPI:IPI00748955.2	TLPPGLLTPTPK	0.46206	0.295347	1.56446
GPLD1	Isoform 1 of Phosphatidylinositol-glycan-specific phospholipase D	IPI:IPI00299503.2	FGGVLHLSDLDDDGLDEIIMAAPLR	0.222349	0.558038	0.398447
GPLD1	Isoform 1 of Phosphatidylinositol-glycan-specific phospholipase D	IPI:IPI00299503.2	ILEGFQPSGR	0.316389	0.566505	0.558493
GPT	Alanine aminotransferase 1	IPI:IPI00217458.3	LLVAGEGHTR	0.113942
GRM5	glutamate receptor, metabotropic 5	IPI:IPI00789949.1	KRDQTLMLSFMR	0.964347	1.62082	0.594976
GSG1L	GSG1-like isoform 1	IPI:IPI00152159.3	SFIDLAPASEK	0.725875	0.575101	1.26217
GSN	Gelsolin	IPI:IPI00026314.1	AGALNSNDAFVLK	12.5443	24.3331	0.515524
GSN	Gelsolin	IPI:IPI00026314.1	AGKEPGLQIWR	5.6845	12.2191	0.465213
GSN	Gelsolin	IPI:IPI00026314.1	AQPVQVAEGSEPDGFWEALGGK	2.428	5.87617	0.413195
GSN	Gelsolin	IPI:IPI00026314.1	AVEVLPK	1.48985	2.93766	0.507156
GSN	Gelsolin	IPI:IPI00026314.1	DSQEEEKTEALTSAK	0.763325	1.42528	0.535561
GSN	Gelsolin	IPI:IPI00026314.1	EGGQTAPASTR	0.231609	0.360532	0.642409
GSN	Gelsolin	IPI:IPI00026314.1	EVQGFESATFLGYFK	5.75656	11.9511	0.481677
GSN	Gelsolin	IPI:IPI00026314.1	GASQAGAPQGR	1.3176	2.71272	0.485712
GSN	Gelsolin	IPI:IPI00026314.1	GGVASGFK	0.309277	0.608409	0.508337
GSN	Gelsolin	IPI:IPI00026314.1	HVVPNEVVVQR	9.29835	19.4292	0.478576
GSN	Gelsolin	IPI:IPI00026314.1	IEGSNKVPVDPATYGQFYGGDSYIILYNYR	2.55452	4.08584	0.625211
GSN	Gelsolin	IPI:IPI00026314.1	MDAHPPR	1.71376	3.32952	0.514717
GSN	Gelsolin	IPI:IPI00026314.1	PALPAGTEDTAKEDAANR	0.158701	0.28074	0.565297
GSN	Gelsolin	IPI:IPI00026314.1	QTQVSVLPEGGETPLFK	8.9954	19.7393	0.455709
GSN	Gelsolin	IPI:IPI00026314.1	RYIETDPANR	0.206932	0.36972	0.5597
GSN	Gelsolin	IPI:IPI00026314.1	TASDFITK	6.06655	12.1801	0.498072
GSN	Gelsolin	IPI:IPI00026314.1	TGAQELLR	8.50942	17.5583	0.484638
GSN	Gelsolin	IPI:IPI00026314.1	TPITVVK	0.655945	1.31571	0.498547
GSN	Gelsolin	IPI:IPI00026314.1	TPSAAYLWVGTGASEAEK	2.74991	5.5854	0.492339
GSN	Gelsolin	IPI:IPI00026314.1	TPSAAYLWVGTGASEAEKTGAQELLR	1.04206	3.40171	0.306335
GSN	Gelsolin	IPI:IPI00026314.1	VPEARPNSMVVEHPEFLK	5.34311	12.4579	0.428894
GSN	Gelsolin	IPI:IPI00026314.1	VPFDAATLHTSTAMAAQHGMDDDGTGQK	7.35443	15.8707	0.463397
GSN	Gelsolin	IPI:IPI00026314.1	YIETDPANR	1.98548	4.32108	0.459487
GULP1	Isoform 1 of PTB domain-containing engulfment adapter protein 1	IPI:IPI00790010.1	IQDLETENMELK	1.14432
HBA2;HBA1	Hemoglobin subunit alpha	IPI:IPI00410714.5	MFLSFPTTK	10.3775	26.7583	0.387822
HELLS	Isoform 1 of Lymphoid-specific helicase	IPI:IPI00010590.2	NKDSNSIIK	0.167959
HGFAC	Hepatocyte growth factor activator	IPI:IPI00029193.1	EALVPLVADHK	0.405689	0.524826	0.772998
HOM-TES-103	hypothetical protein LOC25900 isoform 4	IPI:IPI00022868.3	MKVDMDICR	0.44257	0.425428	1.04029
HP	Haptoglobin	IPI:IPI00641737.1	HYEGSTVPEK	3.72988	1.4212	2.62447
HP	Haptoglobin	IPI:IPI00641737.1	LRTEGDGVYTLNDK	10.0418	0.371163	27.055
HP	Haptoglobin	IPI:IPI00641737.1	PECEAVCGKPK		0.0916119
HPR	Isoform 1 of Haptoglobin-related protein	IPI:IPI00477597.1	LRTEGDGVYTLNDK	10.0418	0.371163	27.055
HPR	Isoform 1 of Haptoglobin-related protein	IPI:IPI00477597.1	PECEAVCGKPK		0.0916119
HPX	Hemopexin	IPI:IPI00022488.1	EVGTPHGIILDSVDAAFICPGSSR	0.90049	1.92462	0.46788
HPX	Hemopexin	IPI:IPI00022488.1	VDGALCMEK	3.41147	3.81144	0.89506
HPX	Hemopexin	IPI:IPI00022488.1	YYCFQGNQFLR	3.46811	5.75693	0.602424
HRG	Histidine-rich glycoprotein	IPI:IPI00022371.1	DVEALDLESPK		0.239582
HSPA8	Heat shock 70kDa protein 8 isoform 2 variant (Fragment)	IPI:IPI00795040.1	DAGTIAGLNVLR	0.3338
HSPA8	Heat shock 70kDa protein 8 isoform 2 variant (Fragment)	IPI:IPI00795040.1	NQVAMNPTNTVFDAKR	0.299224
ICAM1	Intercellular adhesion molecule 1	IPI:IPI00008494.4	LLGIETPLPK	0.795685
ICAM1	Intercellular adhesion molecule 1	IPI:IPI00008494.4	VELAPLPSWQPVGK	0.568272
IGF1	Insulin-like growth factor IA	IPI:IPI00001610.1	RLEMYCAPLKPAK		0.366504
IGFALS	Insulin-like growth factor-binding protein complex acid labile chain	IPI:IPI00020996.3	LAYLQPALFSGLAELR	3.48993	3.13669	1.11261
IGFALS	Insulin-like growth factor-binding protein complex acid labile chain	IPI:IPI00020996.3	NLIAAVAPGAFLGLK	2.07899	2.01733	1.03056
IGFBP2	Insulin-like growth factor-binding protein 2	IPI:IPI00297284.1	GGKHHLGLEEPK		0.167452
IGFBP6	Insulin-like growth factor-binding protein 6	IPI:IPI00029235.1	HLDSVLQQLQTEVYR		0.28143
IGHM	IGHM protein	IPI:IPI00477090.6	LICQATGFSPR		0.247977
IGL@	IGL@ protein	IPI:IPI00154742.6	ATLVCLISDFYPGAVTVAWK	1.59853	0.446078	3.58352
IGLV7-43	Ig lambda chain V region 4A	IPI:IPI00022890.1	FSGSLLGGK	0.384846
ITGA2B	integrin alpha 2b preproprotein	IPI:IPI00218629.2	NVGSQTLQTFK		0.254116
ITIH1	Inter-alpha-trypsin inhibitor heavy chain H1	IPI:IPI00292530.1	DTAVDGVFIR		0.127592
ITIH1	Inter-alpha-trypsin inhibitor heavy chain H1	IPI:IPI00292530.1	ELAAQTIKK	8.20759	14.3104	0.573542
ITIH1	Inter-alpha-trypsin inhibitor heavy chain H1	IPI:IPI00292530.1	EVAFDLEIPK	28.7212	46.6967	0.615058
ITIH1	Inter-alpha-trypsin inhibitor heavy chain H1	IPI:IPI00292530.1	FAHYVVTSQVVNTANEAR	10.9202	17.7604	0.614864
ITIH1	Inter-alpha-trypsin inhibitor heavy chain H1	IPI:IPI00292530.1	GHMLENHVER	6.40234	11.3002	0.566569
ITIH1	Inter-alpha-trypsin inhibitor heavy chain H1	IPI:IPI00292530.1	GIEILNQVQESLPELSNHASILIMLTDGDPTEGVTDR	3.41976	4.92583	0.694251
ITIH1	Inter-alpha-trypsin inhibitor heavy chain H1	IPI:IPI00292530.1	GMADQDGLKPTIDKPSEDSPPLEMLGPR	27.165	43.8739	0.619161
ITIH1	Inter-alpha-trypsin inhibitor heavy chain H1	IPI:IPI00292530.1	GSLVQASEANLQAAQDFVR	15.6805	24.7136	0.634487
ITIH1	Inter-alpha-trypsin inhibitor heavy chain H1	IPI:IPI00292530.1	IADNKQSSFK	0.856149	1.1591	0.738633
ITIH1	Inter-alpha-trypsin inhibitor heavy chain H1	IPI:IPI00292530.1	ILGDMQPGDYFDLVLFGTR	22.3216	47.1686	0.47323
ITIH1	Inter-alpha-trypsin inhibitor heavy chain H1	IPI:IPI00292530.1	KAAISGENAGLVR	7.53301	12.4398	0.605557
ITIH1	Inter-alpha-trypsin inhibitor heavy chain H1	IPI:IPI00292530.1	MSLDYGFVTPLTSMSIR	10.0134	17.6796	0.566379
ITIH1	Inter-alpha-trypsin inhibitor heavy chain H1	IPI:IPI00292530.1	MSLDYGFVTPLTSMSIR		0.278004
ITIH1	Inter-alpha-trypsin inhibitor heavy chain H1	IPI:IPI00292530.1	NHMQYEIVIK	11.4989	17.7687	0.647141
ITIH1	Inter-alpha-trypsin inhibitor heavy chain H1	IPI:IPI00292530.1	QAVDTAVDGVFIR	10.2517	16.9905	0.603379
ITIH1	Inter-alpha-trypsin inhibitor heavy chain H1	IPI:IPI00292530.1	QYYEGSEIVVAGR	2.2286	1.21233	1.83828
ITIH1	Inter-alpha-trypsin inhibitor heavy chain H1	IPI:IPI00292530.1	RQAVDTAVDGVFIR	0.499906	0.579431	0.862752
ITIH1	Inter-alpha-trypsin inhibitor heavy chain H1	IPI:IPI00292530.1	VTFQLTYEEVLKR	5.66639	7.77407	0.728883
ITIH1	Inter-alpha-trypsin inhibitor heavy chain H1	IPI:IPI00292530.1	VTYDVSR	6.56884	10.0012	0.656806
ITIH2	Inter-alpha-trypsin inhibitor heavy chain H2	IPI:IPI00305461.2	AIFILNEANNLGLLDPNSVSLIILVSDGDPTVGELK	4.88601	8.3116	0.587855
ITIH2	Inter-alpha-trypsin inhibitor heavy chain H2	IPI:IPI00305461.2	DKHADPDFTR	3.34719	5.98511	0.559253
ITIH2	Inter-alpha-trypsin inhibitor heavy chain H2	IPI:IPI00305461.2	ENIQDNISLFSLGMGFDVDYDFLKR	2.42918	4.87751	0.498037
ITIH2	Inter-alpha-trypsin inhibitor heavy chain H2	IPI:IPI00305461.2	FDPAKLDQIESVITATSANTQLVLETLAQMDDLQDFLSK	6.94482	12.151	0.571544
ITIH2	Inter-alpha-trypsin inhibitor heavy chain H2	IPI:IPI00305461.2	FDPAKLDQIESVITATSANTQLVLETLAQMDDLQDFLSK	6.94482	12.151	0.571544
ITIH2	Inter-alpha-trypsin inhibitor heavy chain H2	IPI:IPI00305461.2	FDPAKLDQIESVITATSANTQLVLETLAQMDDLQDFLSK		0.0878252
ITIH2	Inter-alpha-trypsin inhibitor heavy chain H2	IPI:IPI00305461.2	FLHVPDTFEGHFDGVPVISK	42.0518	67.7235	0.620934
ITIH2	Inter-alpha-trypsin inhibitor heavy chain H2	IPI:IPI00305461.2	FYNQVSTPLLR	31.0353	54.2061	0.572543
ITIH2	Inter-alpha-trypsin inhibitor heavy chain H2	IPI:IPI00305461.2	HADPDFTR	8.05054	12.8224	0.627849
ITIH2	Inter-alpha-trypsin inhibitor heavy chain H2	IPI:IPI00305461.2	IQPSGGTNINEALLR	45.5263	79.0774	0.575718
ITIH2	Inter-alpha-trypsin inhibitor heavy chain H2	IPI:IPI00305461.2	IYGNQDTSSQLK	3.74161	4.7004	0.79602
ITIH2	Inter-alpha-trypsin inhibitor heavy chain H2	IPI:IPI00305461.2	IYGNQDTSSQLKK	8.16614	13.8741	0.588588
ITIH2	Inter-alpha-trypsin inhibitor heavy chain H2	IPI:IPI00305461.2	IYLQPGR	17.1059	30.407	0.562564
ITIH2	Inter-alpha-trypsin inhibitor heavy chain H2	IPI:IPI00305461.2	KLGSYEHR	3.86319	7.12377	0.542296
ITIH2	Inter-alpha-trypsin inhibitor heavy chain H2	IPI:IPI00305461.2	LDQIESVITATSANTQLVLETLAQMDDLQDFLSK	4.60528	4.6036	1.00036
ITIH2	Inter-alpha-trypsin inhibitor heavy chain H2	IPI:IPI00305461.2	LGSYEHR	3.05591	4.93936	0.618685
ITIH2	Inter-alpha-trypsin inhibitor heavy chain H2	IPI:IPI00305461.2	LSNENHGIAQR	10.4365	16.7378	0.623528
ITIH2	Inter-alpha-trypsin inhibitor heavy chain H2	IPI:IPI00305461.2	MATTMIQSK	20.1807	33.2696	0.60658
ITIH2	Inter-alpha-trypsin inhibitor heavy chain H2	IPI:IPI00305461.2	MKQTVEAMK	4.20141	7.89412	0.53222
ITIH2	Inter-alpha-trypsin inhibitor heavy chain H2	IPI:IPI00305461.2	NDLISATK	11.2968	17.6573	0.639778
ITIH2	Inter-alpha-trypsin inhibitor heavy chain H2	IPI:IPI00305461.2	NVKENIQDNISLFSLGMGFDVDYDFLKR		0.177509
ITIH2	Inter-alpha-trypsin inhibitor heavy chain H2	IPI:IPI00305461.2	NVQFNYPHTSVTDVTQNNFHNYFGGSEIVVAGK	6.09566	9.77813	0.623397
ITIH2	Inter-alpha-trypsin inhibitor heavy chain H2	IPI:IPI00305461.2	PSGGTNINEALLR	1.96092	4.07367	0.481365
ITIH2	Inter-alpha-trypsin inhibitor heavy chain H2	IPI:IPI00305461.2	SSALDMENFR	29.968	50.8442	0.589408
ITIH2	Inter-alpha-trypsin inhibitor heavy chain H2	IPI:IPI00305461.2	SSALDMENFR	0.198676	0.318929	0.622947
ITIH2	Inter-alpha-trypsin inhibitor heavy chain H2	IPI:IPI00305461.2	TAGLVR	5.34292	9.84068	0.542942
ITIH2	Inter-alpha-trypsin inhibitor heavy chain H2	IPI:IPI00305461.2	TEVNVLPGAK	29.6505	49.5328	0.598604
ITIH2	Inter-alpha-trypsin inhibitor heavy chain H2	IPI:IPI00305461.2	TILDDLRAEDHFSVIDFNQNIR	29.5448	49.7223	0.594195
ITIH2	Inter-alpha-trypsin inhibitor heavy chain H2	IPI:IPI00305461.2	TWRNDLISATK	2.5445	4.23017	0.601513
ITIH2	Inter-alpha-trypsin inhibitor heavy chain H2	IPI:IPI00305461.2	VQFELHYQEVK	10.6973	23.5936	0.453399
ITIH2	Inter-alpha-trypsin inhibitor heavy chain H2	IPI:IPI00305461.2	VQSTITSR	15.0245	25.3159	0.593481
ITIH2	Inter-alpha-trypsin inhibitor heavy chain H2	IPI:IPI00305461.2	VVNNSPQPQNVVFDVQIPK	17.702	31.8759	0.55534
ITIH3	Isoform 1 of Inter-alpha-trypsin inhibitor heavy chain H3	IPI:IPI00028413.8	AREEHRIPER	0.20536	0.570065	0.360239
ITIH3	Isoform 1 of Inter-alpha-trypsin inhibitor heavy chain H3	IPI:IPI00028413.8	ESPGNVQIVNGYFVHFFAPQGLPVVPK	0.483943	0.562546	0.860273
ITIH3	Isoform 1 of Inter-alpha-trypsin inhibitor heavy chain H3	IPI:IPI00028413.8	MSAQTHGLLGQFFQPFDFK	0.347738
ITIH3	Isoform 1 of Inter-alpha-trypsin inhibitor heavy chain H3	IPI:IPI00028413.8	SMEDKGMTNINDGLLR	0.147219	0.778001	0.189227
ITIH3	Isoform 1 of Inter-alpha-trypsin inhibitor heavy chain H3	IPI:IPI00028413.8	TAGLVK	4.87427	7.26354	0.67106
ITIH3	Isoform 1 of Inter-alpha-trypsin inhibitor heavy chain H3	IPI:IPI00028413.8	VSDIRPGSDPTKPDATLVVK	0.660003
ITIH4	Isoform 1 of Inter-alpha-trypsin inhibitor heavy chain H4	IPI:IPI00294193.4	FAHTVVTSR	35.3648	43.7597	0.808158
ITIH4	Isoform 1 of Inter-alpha-trypsin inhibitor heavy chain H4	IPI:IPI00294193.4	ILDDLSPR	41.0677	49.9379	0.822376
ITIH4	Isoform 1 of Inter-alpha-trypsin inhibitor heavy chain H4	IPI:IPI00294193.4	NVVFVIDK	27.7118	34.5436	0.802228
ITIH4	Isoform 1 of Inter-alpha-trypsin inhibitor heavy chain H4	IPI:IPI00294193.4	SAGLVK	5.38236	6.70856	0.802311
KIAA0423	Isoform 1 of Uncharacterized protein KIAA0423	IPI:IPI00744872.2	LHDSNSK		0.226128
KLKB1	Plasma kallikrein	IPI:IPI00654888.4	YSPGGTPTAIK	2.24818	3.35136	0.670827
KNG1	Kininogen-1	IPI:IPI00032328.2	AATGECTATVGKR	0.378203	0.715391	0.528666
KNG1	Kininogen-1	IPI:IPI00032328.2	AVDAALKK	18.4374	29.1006	0.633573
KNG1	Kininogen-1	IPI:IPI00032328.2	DIPTNSPELEETLTHTITK	47.8706	61.9048	0.773294
KNG1	Kininogen-1	IPI:IPI00032328.2	KYFIDFVAR	18.4176	24.7806	0.743226
KNG1	Kininogen-1	IPI:IPI00032328.2	QVVAGLNFR	23.8562	34.4045	0.693403
KNG1	Isoform HMW of Kininogen-1	IPI:IPI00032328.2	SVSEINPTTQMK	0.203331	0.416718	0.487933
KNG1	Kininogen-1	IPI:IPI00032328.2	YFIDFVAR	28.8529	40.1103	0.719339
KRT10	Keratin, type I cytoskeletal 10	IPI:IPI00009865.2	GSLGGGFSSGGFSGGSFSR	2.12965
KRT10	Keratin, type I cytoskeletal 10	IPI:IPI00009865.2	SKELTTEIDNNIEQISSYK	3.04148	3.68604	0.825134
KRT10	Keratin, type I cytoskeletal 10	IPI:IPI00009865.2	VTMQNLNDR	1.06905	0.189317	5.64689
KRT2	Keratin, type II cytoskeletal 2 epidermal	IPI:IPI00021304.1	NLDLDSIIAEVKAQYEEIAQR	3.75495
KRT2	Keratin, type II cytoskeletal 2 epidermal	IPI:IPI00021304.1	VDLLNQEIEFLK	0.995901
LBP	Lipopolysaccharide-binding protein	IPI:IPI00032311.4	ATAQMLEVMFK	0.8816
LBP	Lipopolysaccharide-binding protein	IPI:IPI00032311.4	GLQYAAQEGLLALQSELLR	0.357031
LBP	Lipopolysaccharide-binding protein	IPI:IPI00032311.4	ITGFLKPGK	0.613454
LBP	Lipopolysaccharide-binding protein	IPI:IPI00032311.4	ITLPDFTGDLR	1.32035
LBP	Lipopolysaccharide-binding protein	IPI:IPI00032311.4	SFRPFVPR	0.58613
LBP	Lipopolysaccharide-binding protein	IPI:IPI00032311.4	SPVTLLAAVMSLPEEHNK	0.695734
LCP1	Plastin-2	IPI:IPI00010471.5	FSLVGIGGQDLNEGNR	0.426609
LCP1	Plastin-2	IPI:IPI00010471.5	IKVPVDWNR	0.266167
LCP1	Plastin-2	IPI:IPI00010471.5	QFVTATDVVR	0.492847
LDHB	L-lactate dehydrogenase B chain	IPI:IPI00219217.3	GLTSVINQK	0.471868	0.28791	1.63894
LDHB	L-lactate dehydrogenase B chain	IPI:IPI00219217.3	IVADKDYSVTANSK	0.157483	0.0645959	2.43797
LIFR	Leukemia inhibitory factor receptor	IPI:IPI00444272.2	QFLIPPK	409.268	695.102	0.588789
LPA	Apolipoprotein	IPI:IPI00029168.1	GTLSTTITGR	0.365956	0.362157	1.01049
LPA	Apolipoprotein	IPI:IPI00029168.1	GTYSTTVTGR	1.56816	5.41265	0.289722
LRG1	Leucine-rich alpha-2-glycoprotein	IPI:IPI00022417.4	LGHLDLSGNR	0.252132	0.224098	1.1251
LUM	Lumican	IPI:IPI00020986.2	FNALQYLR	2.01275	4.53667	0.443663
LUM	Lumican	IPI:IPI00020986.2	LKEDAVSAAFK	6.19625	12.7951	0.484267
LUM	Lumican	IPI:IPI00020986.2	LPSGLPVSLLTLYLDNNK	1.43011	3.74278	0.382098
LUM	Lumican	IPI:IPI00020986.2	NIPTVNENLENYYLEVNQLEK	0.943292	2.93186	0.321738
LUM	Lumican	IPI:IPI00020986.2	NNQIDHIDEK	0.221757	0.605743	0.366091
LUM	Lumican	IPI:IPI00020986.2	SLEDLQLTHNK	6.71492	13.6811	0.490818
LUM	Lumican	IPI:IPI00020986.2	SLEYLDLSFNQIAR	2.86235	6.68891	0.427925
LUM	Lumican	IPI:IPI00020986.2	SVPMVPPGIK	2.28629	4.54622	0.5029
MASP1	mannan-binding lectin serine protease 1 isoform 2	IPI:IPI00290283.6	TLSDVLQYVK	0.183122	0.286172	0.639902
MBL2	Mannose-binding protein C	IPI:IPI00004373.1	FQASVATPR	4.84427	2.463	1.96682
MCAM	Isoform 1 of Cell surface glycoprotein MUC18	IPI:IPI00016334.2	IFLCQGK	2.52634	1.50092	1.68319
MED12L	Isoform 4 of Mediator of RNA polymerase II transcription subunit 12-like protein	IPI:IPI00044353.6	LDPAGSFVPTNTK		0.411588
MEGF8	Isoform 1 of Multiple epidermal growth factor-like domains 8	IPI:IPI00027310.4	SFHAAAYVPAGR	5.15526	8.21571	0.627488
MMP8	Neutrophil collagenase	IPI:IPI00027846.1	YYAFDLIAQR		0.449538
MSN	Moesin	IPI:IPI00219365.3	IGFPWSEIR	0.268861
MTMR15	Isoform 1 of Coiled-coil domain-containing protein MTMR15	IPI:IPI00007317.4	RLEPTIK	27.0097	34.2476	0.788657
MYCBP2	Putative uncharacterized protein DKFZp586G0322 (Fragment)	IPI:IPI00383833.1	KECEKENK		1.10906
NRCAM	Isoform 1 of Neuronal cell adhesion molecule	IPI:IPI00333776.5	DSTGTYTCVAR	0.162111
NRP1	Neuropilin 1	IPI:IPI00398715.5	IKPATWETGISMR	0.33008
OLFM1	Isoform 1 of Noelin	IPI:IPI00017841.2	VSNLEER	1.09551	1.90081	0.57634
ORM1	Alpha-1-acid glycoprotein 1	IPI:IPI00022429.3	YVGGQEHFAHLLILR	2.41896	3.7757	0.640665
PCSK9	Isoform 1 of Proprotein convertase subtilisin/kexin type 9	IPI:IPI00387168.1	VMVTDFENVPEEDGTR	0.665706	0.333531	1.99593
PCYOX1	Prenylcysteine oxidase 1	IPI:IPI00384280.5	LFLSYDYAVK		0.110826
PDIA3	Protein disulfide-isomerase A3	IPI:IPI00025252.1	ELSDFISYLQR	0.229561
PDIA3	Protein disulfide-isomerase A3	IPI:IPI00025252.1	TFSHELSDFGLESTAGEIPVVAIR	0.225506
PDIA3	Protein disulfide-isomerase A3	IPI:IPI00025252.1	YGVSGYPTLK	0.325617	0.450635	0.722574
PEBP4	PEBP family protein	IPI:IPI00163563.3	HWLVTDIK		0.368451
PFN1	Profilin-1	IPI:IPI00216691.5	DSLLQDGEFSMDLR	1.52256	1.2779	1.19146
PGLYRP2	N-acetylmuramoyl-L-alanine amidase	IPI:IPI00163207.1	AGLLRPDYALLGHR	2.20547	3.02412	0.729293
PGLYRP2	Isoform 1 of N-acetylmuramoyl-L-alanine amidase	IPI:IPI00163207.1	EGKEYGVVLAPDGSTVAVEPLLAGLEAGLQGR	1.59875	3.38089	0.472877
PGLYRP2	Isoform 1 of N-acetylmuramoyl-L-alanine amidase	IPI:IPI00163207.1	RVINLPLDSMAAPWETGDTFPDVVAIAPDVR	0.809601	0.863215	0.93789
PGLYRP2	Isoform 1 of N-acetylmuramoyl-L-alanine amidase	IPI:IPI00163207.1	TFTLLDPK	3.40168	6.16408	0.551855
PGLYRP2	Isoform 1 of N-acetylmuramoyl-L-alanine amidase	IPI:IPI00163207.1	WGAAPYR	0.726327	0.573604	1.26625
PI16	Isoform 1 of Peptidase inhibitor 16	IPI:IPI00301143.5	AQVSPTASDMLHMR		0.368834
PI16	Isoform 1 of Peptidase inhibitor 16	IPI:IPI00301143.5	LMVELHNLYR	0.187799	0.684403	0.274398
PLEK	Pleckstrin	IPI:IPI00306311.8	NRQEGLMIASSLLNEGYLQPAGDMSK	0.319585	0.529262	0.60383
PNP	Purine nucleoside phosphorylase	IPI:IPI00871140.1	VIMDYESLEK	0.16152
PODXL	Podocalyxin-like protein 1	IPI:IPI00299116.1	EITIHTK	0.465461	0.821018	0.566932
POLR2A	DNA-directed RNA polymerase II subunit RPB1	IPI:IPI00031627.3	MDDDVFLRCIESNMLTDMTLQGI	0.267255
POSTN	Isoform 1 of Periostin	IPI:IPI00007960.4	DGHFTLFAPTNEAFEK	3.18647	5.776	0.551673
PPAN	Protein	IPI:IPI00853545.1	RRWSTR	0.1657	0.361746	0.458056
PPBP	Platelet basic protein	IPI:IPI00022445.1	DSDLYAELR	0.419743	0.193102	2.17368
PRDX2	Peroxiredoxin-2	IPI:IPI00027350.3	IGKPAPDFK	0.641009
PRDX2	Peroxiredoxin-2	IPI:IPI00027350.3	QITVNDLPVGR	0.471191
PROZ	Isoform 1 of Vitamin K-dependent protein Z	IPI:IPI00027843.1	RAPDLQDLPWQVK	0.20813	0.328573	0.633436
PSAT1	Isoform 1 of Phosphoserine aminotransferase	IPI:IPI00001734.2	FGTINIVHPK		0.297025
PSMB2	Proteasome subunit beta type-2	IPI:IPI00028006.1	NGYELSPTAAANFTR		0.145546
PTCHD2	Isoform 2 of Patched domain-containing protein 2	IPI:IPI00002283.8	ETPPLEDLAANQSEDPRNQRLSK		0.135165
PTGDS	Prostaglandin-H2 D-isomerase	IPI:IPI00013179.1	APEAQVSVQPNFQQDK		5.14989
PVR	Isoform Beta of Poliovirus receptor	IPI:IPI00219425.3	VLAKPQNTAEVQK	0.0855793
PZP	Pregnancy zone protein	IPI:IPI00025426.2	AFQPFFVELTMPYSVIR	7.71647	0.31732	24.3177
PZP	Pregnancy zone protein	IPI:IPI00025426.2	ATVLNYLPK	7.93307	0.42687	18.5843
PZP	Pregnancy zone protein	IPI:IPI00025426.2	QGIPFFAQVLLVDGK		0.121263
PZP	Pregnancy zone protein	IPI:IPI00025426.2	VVVQTESGGR		0.0815806
QSOX1	Isoform 1 of Sulfhydryl oxidase 1	IPI:IPI00003590.2	VLNTEANVVR		0.0711644
RBP4	Plasma retinol-binding protein	IPI:IPI00022420.3	FSGTWYAMAK		0.590836
RBP4	Plasma retinol-binding protein	IPI:IPI00022420.3	LIVHNGYCDGR		0.289446
RBP4	Plasma retinol-binding protein	IPI:IPI00022420.3	MKYWGVASFLQK		2.09737
RELN	reelin isoform a	IPI:IPI00241562.4	TSGITCIKPR		0.674995
RERE	Isoform 1 of Arginine-glutamic acid dipeptide repeats protein	IPI:IPI00185027.4	KVKEEASSPLK		0.12308
SAA1;SAA2	serum amyloid A2	IPI:IPI00006146.4	EANYIGSDK	1.4501	0.767057	1.89047
SAA1;SAA2	Serum amyloid A protein	IPI:IPI00552578.2	EANYIGSDK	1.4501	0.767057	1.89047
SAA1;SAA2	serum amyloid A2	IPI:IPI00006146.4	EANYIGSDKYFHAR	2.19126	1.21871	1.79802
SAA1;SAA2	Serum amyloid A protein	IPI:IPI00552578.2	EANYIGSDKYFHAR	2.19126	1.21871	1.79802
SAA1;SAA2	Serum amyloid A protein	IPI:IPI00552578.2	FFGHGAEDSLADQAANEWGR	4.64576	1.06962	4.34339
SAA1;SAA2	serum amyloid A2	IPI:IPI00006146.4	FFSFLGEAFDGAR	2.61941
SAA1;SAA2	Serum amyloid A protein	IPI:IPI00552578.2	FFSFLGEAFDGAR	2.61941
SAA1;SAA2	Serum amyloid A protein	IPI:IPI00552578.2	RGPGGVWAAEAISDAR	4.82245	4.49296	1.07334
SAA1;SAA2	serum amyloid A2	IPI:IPI00006146.4	RSFFSFLGEAFDGAR	3.00814	2.41006	1.24816
SAA1;SAA2	Serum amyloid A protein	IPI:IPI00552578.2	RSFFSFLGEAFDGAR	3.00814	2.41006	1.24816
SAA1;SAA2	serum amyloid A2	IPI:IPI00006146.4	SFFSFLGEAFDGAR	8.44433	6.75839	1.24946
SAA1;SAA2	Serum amyloid A protein	IPI:IPI00552578.2	SFFSFLGEAFDGAR	8.44433	6.75839	1.24946
SAA1;SAA2	Serum amyloid A protein	IPI:IPI00552578.2	SGKDPNHFRPAGLPEKY	5.35566
SAA4	Serum amyloid A-4 protein	IPI:IPI00019399.1	EALQGVGDMGR	11.5385	7.35477	1.56884
SAA4	Serum amyloid A-4 protein	IPI:IPI00019399.1	VYLQGLIDYYLFGNSSTVLEDSK	0.56097	0.192372	2.91607
SCML2	Isoform 1 of Sex comb on midleg-like protein 2	IPI:IPI00328688.3	LDGSDNR	0.316851	0.690035	0.45918
SELENBP1	Selenium-binding protein 1	IPI:IPI00012303.2	HNVMISTEWAAPNVLR	0.279481	0.478083	0.584587
SEMA7A	Semaphorin-7A	IPI:IPI00025257.1	LQDVFLLPDPSGQWR		0.576414
SEPP1	Selenoprotein P	IPI:IPI00029061.2	LPTDSELAPR	1.51146	2.10148	0.719234
SERPINA1	Isoform 1 of Alpha-1-antitrypsin	IPI:IPI00553177.1	GKWERPFEVK	56.9268	25.1136	2.26677
SERPINA1	Isoform 1 of Alpha-1-antitrypsin	IPI:IPI00553177.1	GTEAAGAMFLEAIPM	17.0015	7.28456	2.3339
SERPINA1	Isoform 1 of Alpha-1-antitrypsin	IPI:IPI00553177.1	GTEAAGAMFLEAIPM	0.424693
SERPINA1	Isoform 1 of Alpha-1-antitrypsin	IPI:IPI00553177.1	KLSSWVLLMK	49.9474	17.9241	2.78661
SERPINA1	Isoform 1 of Alpha-1-antitrypsin	IPI:IPI00553177.1	KLSSWVLLMK	2.15123	0.890709	2.41519
SERPINA1	Isoform 1 of Alpha-1-antitrypsin	IPI:IPI00553177.1	KQINDYVEKGTQGK		0.587324
SERPINA1	Isoform 1 of Alpha-1-antitrypsin	IPI:IPI00553177.1	LAEFAFSLYR	12.9677	5.47831	2.36709
SERPINA1	Isoform 1 of Alpha-1-antitrypsin	IPI:IPI00553177.1	LYHSEAFTVNFGDTEEAKKQINDYVEK		6.55104
SERPINA1	Isoform 1 of Alpha-1-antitrypsin	IPI:IPI00553177.1	PFVFLMIEQNTK	0.432244
SERPINA1	Isoform 1 of Alpha-1-antitrypsin	IPI:IPI00553177.1	TVNFGDTEEAKK	1.00666	1.16383	0.864952
SERPINA10	Protein Z-dependent protease inhibitor	IPI:IPI00007199.4	NMEVFFPK	0.273461
SERPINA3	Alpha-1-antichymotrypsin	IPI:IPI00550991.3	FEEGTEASAATAVK	0.48374
SERPINA3	Alpha-1-antichymotrypsin	IPI:IPI00550991.3	IIVPTDTQNIFFMSK	1.19697	1.07941	1.10891
SERPINA3	Alpha-1-antichymotrypsin	IPI:IPI00550991.3	PFDPQDTHQSR	1.66046	0.6236	2.66269
SERPINA3	Alpha-1-antichymotrypsin	IPI:IPI00550991.3	WVMVPMMSLHHLTIPYFR	0.441193
SERPINA4	Kallistatin	IPI:IPI00328609.3	ATLDVDEAGTEAAAATSFAIK	0.473911	0.475559	0.996534
SERPINA4	Kallistatin	IPI:IPI00328609.3	FYYLIASETPGK	1.56878	1.69527	0.925387
SERPINA4	Kallistatin	IPI:IPI00328609.3	LGFTDLFSK	3.25345	5.04816	0.644481
SERPINA4	Kallistatin	IPI:IPI00328609.3	WADLSGITK	1.79387	1.91333	0.937562
SERPINA7	Thyroxine-binding globulin	IPI:IPI00292946.1	FAFNLYR	7.37694	10.0166	0.736475
SERPINC1	SERPINC1 protein	IPI:IPI00844156.2	FATTFYQHLADSKNDNDNIFLSPLSISTAFAMTK		0.205198
SERPINC1	Antithrombin III variant	IPI:IPI00032179.2	FATTFYQHLADSKNDNDNIFLSPLSISTAFAMTK		0.205198
SERPINC1	SERPINC1 protein	IPI:IPI00844156.2	LVSANR	5.72684	8.06088	0.710448
SERPINC1	Antithrombin III variant	IPI:IPI00032179.2	LVSANR	5.72684	8.06088	0.710448
SERPINC1	SERPINC1 protein	IPI:IPI00844156.2	RVWELSK	36.7689	46.3651	0.793029
SERPINC1	Antithrombin III variant	IPI:IPI00032179.2	RVWELSK	36.7689	46.3651	0.793029
SERPINC1	Antithrombin III variant	IPI:IPI00032179.2	VAEGTQVLELPFKGDDITMVLILPKPEK	0.588609	1.00907	0.583316
SERPIND1	Serpin peptidase inhibitor, clade D (Heparin cofactor), member 1	IPI:IPI00292950.4	FAFNLYR	7.37694	10.0166	0.736475
SERPIND1	Serpin peptidase inhibitor, clade D (Heparin cofactor), member 1	IPI:IPI00292950.4	SVNDLYIQK	9.13349	12.0076	0.760642
SERPINF1	Pigment epithelium-derived factor	IPI:IPI00006114.4	LQSLFDSPDFSK	8.1628	11.1993	0.728865
SERPINF1	Pigment epithelium-derived factor	IPI:IPI00006114.4	TVQAVLTVPK	5.45597	7.33848	0.743474
SERPINF1	Pigment epithelium-derived factor	IPI:IPI00006114.4	TVRVPMMSDPK	0.273203	0.482703	0.565985
SERPINF2	Alpha-2-antiplasmin	IPI:IPI00879231.1	DFLQSLK	0.81476	1.35828	0.599847
SERPINF2	Alpha-2-antiplasmin	IPI:IPI00879231.1	GDKLFGPDLK	14.7098	59.8935	0.245599
SERPINF2	Alpha-2-antiplasmin	IPI:IPI00879231.1	IQEFLSGLPEDTVLLLLNAIHFQGFWR	1.78956	2.33435	0.766617
SERPING1	Plasma protease C1 inhibitor	IPI:IPI00291866.5	MEPFHFKNSVIKVPMMNSK	0.32171	0.616989	0.52142
SERPING1	Plasma protease C1 inhibitor	IPI:IPI00291866.5	PVAHFIDQTLK	0.704469
SERPING1	Plasma protease C1 inhibitor	IPI:IPI00291866.5	VATTVISK	0.991546	1.67782	0.590972
SH3BGRL2	SH3 domain-binding glutamic acid-rich-like protein 2	IPI:IPI00412272.2	ESNTVFSFLGLKPR	0.885049
SH3BGRL3	SH3 domain-binding glutamic acid-rich-like protein 3	IPI:IPI00746352.1	VYSTSVTGSR	0.247785	0.217928	1.137
SHBG	Isoform 1 of Sex hormone-binding globulin	IPI:IPI00023019.1	IALGGLLFPASNLR	0.806722	1.61624	0.499136
SHBG	Isoform 1 of Sex hormone-binding globulin	IPI:IPI00023019.1	TSSSFEVR	0.162496	0.385585	0.421427
SHBG	Isoform 1 of Sex hormone-binding globulin	IPI:IPI00023019.1	VVLSSGSGPGLDLPLVLGLPLQLK	0.410091	0.971672	0.422047
SLC14A2	Urea transporter, kidney	IPI:IPI00177820.3	ASIITK	0.718503	0.951782	0.754903
SLC9A6	Sodium/hydrogen exchanger 6	IPI:IPI00022061.5	LLNLGR		0.428061
SMG7	Breast cancer-associated antigen SGA-56M	IPI:IPI00871896.1	MSFLGILCK	0.164149	0.140479	1.1685
SVIL	Isoform 2 of Supervillin	IPI:IPI00018370.3	RSRNTAVEQRLR	0.496808
TAGLN2	Transgelin-2	IPI:IPI00550363.3	DVGRPQPGRENFQNWLK		0.26653
TAOK1	Isoform 1 of Serine/threonine-protein kinase TAO1	IPI:IPI00002232.2	VSLRRALLEQK	7.19433	9.27332	0.775809
TEGT	Bax inhibitor 1	IPI:IPI00022748.4	KLMMILAMNEKDK		0.249289
TF	Serotransferrin	IPI:IPI00022463.1	HQTVPQNTGGK	1.0164
TF	Serotransferrin	IPI:IPI00022463.1	SDNCEDTPEAGYFAVAVVKK	1.38002
TF	Serotransferrin	IPI:IPI00022463.1	YLGEEYVK	4.04611
THBS1	Thrombospondin-1	IPI:IPI00296099.6	DLASIAR	0.571148	5.7631	0.0991044
THBS1	Thrombospondin-1	IPI:IPI00296099.6	FVFGTTPEDILR	1.87073	1.11349	1.68005
THBS1	Thrombospondin-1	IPI:IPI00296099.6	GTLLALERK	0.576993	0.949895	0.607428
TIMP1	Metalloproteinase inhibitor 1	IPI:IPI00032292.1	HLACLPR	0.386278	3.63715	0.106204
TKT	Transketolase	IPI:IPI00643920.2	MFGIDRDAIAQAVR	0.725404
TLN1	Talin-1	IPI:IPI00298994.6	ALSTDPAAPNLK	2.28924	0.499316	4.58476
TLN1	Talin-1	IPI:IPI00298994.6	AVASAAAALVLK	0.907318	0.355108	2.55505
TLN1	Talin-1	IPI:IPI00298994.6	LASEAKPAAVAAENEEIGSHIK	0.909705
TLN1	Talin-1	IPI:IPI00298994.6	VLVQNAAGSQEK	0.643052	0.287358	2.23781
TLN1	Talin-1	IPI:IPI00298994.6	VMVTNVTSLLK	1.80903	0.817919	2.21174
TNC	Isoform 1 of Tenascin	IPI:IPI00031008.1	KQSEPLEITLLAPER	3.49504	33.6607	0.103831
TPM2	Tropomyosin 2	IPI:IPI00513698.1	IQLVEEELDRAQER	0.632948	0.301105	2.10209
TTR	Transthyretin	IPI:IPI00022432.1	AADDTWEPFASGK	84.0592	151.868	0.553503
TTR	Transthyretin	IPI:IPI00022432.1	ADDTWEPFASGK	0.287832	0.476878	0.603577
UBA1	Ubiquitin-like modifier-activating enzyme 1	IPI:IPI00645078.1	KPLLESGTLGTK		0.41504
UBE2L3	Ubiquitin-conjugating enzyme E2 L3	IPI:IPI00021347.1	TDQVIQSLIALVNDPQPEHPLR	34.0949
VASN	Vasorin	IPI:IPI00395488.2	YLQGSSVQLR		0.213789
VCL	Isoform 1 of Vinculin	IPI:IPI00291175.7	AQQVSQGLDVLTAK	0.807678	0.377494	2.13958
VCL	Isoform 1 of Vinculin	IPI:IPI00291175.7	MSAEINEIIR	0.333267	0.551182	0.60464
VNN1	Pantetheinase	IPI:IPI00030871.2	AFHYDMK	0.627117
VTN	Vitronectin	IPI:IPI00298971.1	GQYCYELDEK		0.315659
VTN	Vitronectin	IPI:IPI00298971.1	LIRDVWGIEGPIDAAFTR		0.73966
VWF	von Willebrand factor	IPI:IPI00023014.1	HIVTFDGQNFK	1.08254	0.69856	1.54967
VWF	von Willebrand factor	IPI:IPI00023014.1	VIVIPVGIGPHANLK	0.924773	0.615363	1.50281
VWF	von Willebrand factor	IPI:IPI00023014.1	YIILLLGK	0.507383
YWHAB	Isoform Short of 14-3-3 protein beta/alpha	IPI:IPI00759832.1	YDDMAAAMK	0.250919
YWHAG	14-3-3 protein gamma	IPI:IPI00220642.7	YDDMAAAMK	0.250919
